# Supplementary material for: Artificial Intelligence in Postoperative Care: Assessing Large Language Models for Patient Recommendations in Plastic Surgery
Source: Healthcare (Basel). 2024 May 24;12(11):1083. doi: 10.3390/healthcare12111083 (PMC11171524; doi:10.3390/healthcare12111083)
Supplement: Supplementary file 1 [file healthcare-12-01083-s001.zip]

Archive with 2 entries (2 files):
- Supplementary File S1. Questions provided to LLMs.pdf
- Supplementary File s2. LLMs Responses.xlsx
