# Supplementary material for: Artificial Intelligence in Postoperative Care: Assessing Large Language Models for Patient Recommendations in Plastic Surgery
Source: Healthcare (Basel). 2024 May 24;12(11):1083. doi: 10.3390/healthcare12111083 (PMC11171524; doi:10.3390/healthcare12111083)
Supplement: Supplementary file 1 [file healthcare-12-01083-s001.zip › Supplementary File s2. LLMs Responses.xlsx]

## Sheet: Responses
Procedure	Question	ChatGPT-3.5	ChatGPT-4.0	Gemini
Liposuction	When am I going to see the final outcome of my liposuction?	The timeline for seeing the final outcome of your liposuction can vary from person to person, but there are some general guidelines to keep in mind: Immediate Results: After liposuction, you will likely notice some immediate improvements in the treated areas, such as reduced volume and contour changes. However, these results are not the final outcome, as there will be swelling, bruising, and infl…	The final outcome of liposuction can vary from person to person, depending on various factors such as the amount of fat removed, the area treated, your body's natural healing process, and how well you follow post-operative care instructions. Typically, you can expect to see the initial results of liposuction within a few weeks after the swelling starts to subside. However, it can take anywhere fr…	Unfortunately, as a large language model, I cannot access your personal medical information and therefore cannot tell you definitively when you will see the final outcome of your liposuction. However, I can provide you with some general information: Most people see the final results of their liposuction within one to three months after the procedure. This timeframe can vary depending on several f…
	Is it normal to have multiple bruises after a liposuction?	Yes, it is normal to experience bruising after a liposuction procedure. Bruising is a common side effect of liposuction and is typically caused by the trauma to blood vessels and tissue during the surgery. The extent and severity of bruising can vary from person to person and depend on several factors, including: The extent of liposuction: The more extensive the liposuction procedure, the higher …	Yes, it is normal to have multiple bruises after a liposuction procedure. Bruising, along with swelling and soreness, is a common side effect of liposuction and can vary in severity depending on the extent of the procedure, the areas treated, and individual healing responses. During liposuction, small incisions are made, and a cannula (a thin tube) is inserted to break up and suction out fat from…	Yes, it is normal to have multiple bruises after liposuction. In fact, it's a very common side effect experienced by most patients. Bruising occurs because the procedure involves breaking down and suctioning out fat cells, which can damage small blood vessels in the treated area. This damage causes blood to leak into the surrounding tissues, resulting in discoloration and swelling. The extent of …
	I just had a liposuction and I feel like I am gaining weight, is this normal?	I'm not a doctor, but I can try to provide you with some general information about liposuction and weight fluctuations. Liposuction is a surgical procedure designed to remove fat cells from specific areas of the body. While it can result in immediate reductions in localized fat, it's important to understand that liposuction doesn't prevent future weight gain. If you're experiencing weight fluctua…	After liposuction, experiencing fluctuations in weight is not uncommon. Here are a few points to consider that might explain why you feel like you're gaining weight: Swelling: The most common reason for feeling like you've gained weight shortly after liposuction is swelling. The body's response to the surgery involves retaining fluid in the treated areas, which can make you feel heavier or look p…	While it's understandable to feel concerned about weight gain after liposuction, it's important to remember that experiencing a perceived increase in weight after the procedure can be normal. Here's a breakdown of the points to consider: 1. Liposuction is not a weight loss solution: Liposuction aims to reshape specific areas by removing fat cells. It's not intended for overall weight loss. 2. Ini…
	When can I shower if I had a liposuction?	The timing for when you can safely shower after liposuction can vary depending on your surgeon's specific instructions and the type of liposuction performed. It's essential to follow your surgeon's post-operative care instructions closely, as they will provide guidance tailored to your individual case. However, here are some general guidelines: Consult Your Surgeon: Before your liposuction proced…	After undergoing liposuction, it's essential to follow your surgeon's post-operative care instructions to ensure a smooth and safe recovery. Generally, patients are advised not to shower for a certain period following the procedure to prevent infection and ensure that the incision sites heal properly. This period can vary depending on the specifics of the surgery and the surgeon's protocol but ty…	It is crucial to consult with your doctor about when you can shower after liposuction, as they will provide specific instructions based on your individual case and the type of procedure you underwent. However, in general, you can expect to be able to shower 24-48 hours after surgery. Your doctor will likely recommend having someone assist you during your first shower in case you feel dizzy or wea…
	How soon can I return to my normal activities after a liposuction?	The timeline for returning to normal activities after liposuction can vary depending on the extent of the procedure, your individual healing process, and your surgeon's recommendations. It's crucial to follow your surgeon's specific post-operative instructions, as they will provide guidance tailored to your case. However, here are some general guidelines: Immediate Post-Operative Period (Days 1-7…	Recovery times after liposuction can vary depending on the extent of the procedure, the specific areas treated, the individual's overall health, and their body's unique response to surgery. However, there are general timelines and guidelines that most patients can expect to follow: Immediate Post-Op: In the first few days after liposuction, patients often experience swelling, bruising, and discom…	The return to normalcy after liposuction varies depending on several factors, including: The extent of the surgery: More extensive procedures will naturally require a longer recovery period. Your individual healing rate: Everyone heals at their own pace, so it's important to listen to your body and not push yourself too hard. The type of liposuction performed: Different techniques may have slight…
	Is it normal to have smelly fluid coming out of the drains from my liposuction?	It is not uncommon for fluid coming out of surgical drains after a procedure like liposuction to have a noticeable odor. This odor is usually the result of a combination of factors, including blood, tissue, and other bodily fluids that can accumulate in the drain reservoir. The smell can vary from person to person and may be more pronounced if there is a significant amount of drainage. In most ca…	It's essential to understand that some drainage from the incision sites after liposuction is normal and expected. This fluid can be a mixture of the tumescent fluid used during the procedure and your body's natural response to the surgery, including blood and lymphatic fluid. Initially, this fluid may be bloody, but it should gradually clear up. However, if you notice a persistent, foul-smelling …	No, it is not considered normal to have smelly fluid coming out of the drains from your liposuction. While some drainage is expected after the procedure, the fluid should typically be: Thin and watery: It may be clear, slightly pink, or yellow. Odorless: It should not have any foul smell. If you are experiencing smelly drainage, it could be a sign of an infection, which is a serious complication.…
	How long should I wear the compression garmet after a liposuction?	The duration for wearing a compression garment after liposuction can vary depending on your surgeon's recommendations and the specific type of liposuction performed. However, here are some general guidelines: Immediate Post-Operative Period: In most cases, you will be instructed to wear your compression garment continuously (24 hours a day) for the first few days to a week after liposuction. This…	The duration for wearing a compression garment after liposuction can vary depending on several factors including the extent of the surgery, the specific areas treated, and the surgeon's protocol. However, it's commonly recommended to wear the compression garment for a period ranging from 2 to 6 weeks full-time, followed by part-time wear (such as during the daytime only) for an additional few wee…	It is crucial to follow your doctor's specific instructions regarding how long to wear a compression garment after liposuction. However, generally, most doctors recommend wearing the garment for at least 4 weeks, and up to 6 weeks in some cases. Here's a breakdown of a typical recommendation: 2-3 weeks: Wear the compression garment 24/7, only removing it for showering. Following weeks: Wear the g…
Breast Augmentation	How can I manage pain after breast augmentation?	Managing pain after breast augmentation is an important part of the post-operative recovery process. Your surgeon will provide specific instructions and medications to help you manage pain, but here are some general tips to consider: Follow Your Surgeon's Instructions: Always follow your surgeon's post-operative instructions closely. They will provide guidance on pain management, including when t…	Managing pain after breast augmentation is crucial for a smooth and comfortable recovery. Here are some general tips to help manage pain following this procedure: Follow Your Surgeon's Instructions: Adhering to your surgeon's post-operative care instructions is the most important step. They may prescribe pain medication, antibiotics, and provide specific guidelines on how to care for your incisio…	Following breast augmentation surgery, it's normal to experience some pain and discomfort. Here are some tips on how to manage it effectively: 1. Take prescribed medication: Your surgeon will prescribe pain medication specifically tailored to your needs. Be sure to take it exactly as directed, and don't hesitate to reach out to your doctor if you have any concerns about the dosage or side effects…
	How long do breast implants usually last?	Breast implants are not considered to be lifetime devices, and their longevity can vary from person to person. On average, breast implants are expected to last about 10 to 20 years, but there are several factors that can influence how long they will remain in good condition. Here are some factors to consider: Implant Type: The type of breast implant you have can impact its lifespan. There are two…	Breast implants don't have a specific expiration date, but they are not considered lifetime devices. The general expectation is that they can last anywhere from 10 to 20 years. However, this can vary widely depending on the individual, the type of implant, and other factors. It's common for patients to have them replaced or removed for various reasons, such as changes in personal preference, comp…	Breast implants do not have a set lifespan and don't come with an expiration date. However, most silicone or saline implants are FDA-approved to last for around 10-20 years. This doesn't necessarily mean they need to be replaced after this timeframe, but the risk of complications does increase with age. Several factors can influence how long your implants last, including: The type of implant: Sil…
	Can I wear my normal bra after breast augmentation?	After breast augmentation surgery, you will need to wear a specialized post-surgical bra or a surgical compression garment recommended by your plastic surgeon during the initial recovery period. This type of bra provides support, reduces movement, and helps with proper healing and comfort during the immediate post-operative phase. The timeline for transitioning to your regular bras can vary based…	After breast augmentation surgery, it's generally advised not to wear your normal, underwire bras for a certain period. This is because underwire bras can irritate the incisions and affect the healing process. Surgeons often recommend wearing a surgical bra, sports bra, or a supportive bra without underwires for the first few weeks or months following surgery. These bras provide support to the br…	It is generally not recommended to wear your normal bra after breast augmentation surgery. Here's why: Healing: During the initial healing process, your breasts need proper support and compression to ensure the implants settle correctly and minimize swelling. Regular bras may not provide the necessary level of support and could even irritate the incision sites. Comfort: After surgery, your breast…
	It's been 2 weeks since my breast augmentation surgery, can I start doing yoga?	After breast augmentation surgery, it's crucial to follow your surgeon's specific post-operative instructions, including guidelines for physical activity and exercise. While I can provide some general information, it's essential to consult with your plastic surgeon before resuming any exercise routine, including yoga. Here are some general considerations for resuming yoga or other forms of physic…	It's important to follow the guidance of your surgeon or healthcare provider when resuming physical activities after breast augmentation surgery. The timeline for when you can start doing yoga varies depending on the individual, the specifics of the surgery, and the type of yoga you plan to practice. Generally, light activities can be resumed within a few days to a week after surgery, but it's cr…	While it's tempting to get back to your yoga routine after 2 weeks, it's generally not recommended to resume yoga practice so soon after breast augmentation surgery. Most surgeons advise waiting for 4 to 6 weeks for your body to heal adequately before engaging in any activity that puts strain on the chest area, including yoga. Here's why waiting is important: Healing: The initial weeks are crucia…
	Can I touch my breasts after having breast augmentation surgery?	After breast augmentation surgery, it's essential to handle your breasts with care and follow your surgeon's specific post-operative instructions regarding touch and manipulation of the breast area. Here are some general guidelines: Early Post-Operative Period (First Few Weeks): During the immediate post-operative period, you should avoid touching or manipulating your breasts as much as possible.…	After breast augmentation surgery, it's crucial to follow your surgeon's post-operative care instructions to ensure proper healing and optimal results. Generally, patients are advised to handle their breasts gently and avoid any unnecessary pressure or manipulation in the early stages of recovery. Here are some general guidelines, but remember, these can vary based on the individual's situation a…	Whether you can touch your breasts after breast augmentation surgery depends on the stage of your healing process. Here's a general guideline: Immediately following surgery: Avoid touching your breasts except for gentle cleaning as instructed by your doctor. The surgical site is still very sensitive and prone to infection. First 2 weeks: Light touches are generally acceptable, but be very gentle …
	Are there any complications I should be aware of if I had breast augmentation surgery 3 months ago?	After undergoing breast augmentation surgery, it's important to be aware of potential complications and to monitor your healing progress. While most patients have a smooth recovery, complications can occur, and it's essential to stay informed and consult with your surgeon if you experience any concerning symptoms. Here are some potential complications to be aware of three months after breast augm…	Following breast augmentation surgery, most patients are well on their way to recovery by the three-month mark, but being aware of potential complications or issues is important for managing your health and expectations properly. Here are some complications and considerations you should be aware of post-surgery, especially around the three-month period: Capsular Contracture: This occurs when the …	While most people heal well from breast augmentation surgery, there are some possible complications to be aware of, even 3 months after the procedure. It's important to note that I am not a medical professional and this information should not be a substitute for professional medical advice. If you are experiencing any concerning symptoms, you should always consult with your doctor. Here are some …
Abdominoplasty	Is it normal to feel abdominal numbness after a tummy tuck?	Yes, it is normal to experience abdominal numbness after a tummy tuck (abdominoplasty) procedure. Numbness in the abdominal area is a common side effect of the surgery and is typically due to the disruption of sensory nerves during the procedure. This numbness can extend to various areas of the abdominal region and may vary in intensity from person to person. Here are some key points to keep in m…	Yes, it is normal to feel abdominal numbness after a tummy tuck (abdominoplasty). This surgical procedure involves making incisions, tightening muscles, and removing excess skin and fat from the abdomen, which can affect the nerves in the area. Nerve endings in the skin and subcutaneous tissues may be disrupted or damaged during the procedure, leading to temporary or sometimes prolonged numbness …	Yes, experiencing abdominal numbness after a tummy tuck is completely normal. In fact, it's one of the most common side effects of the surgery. During a tummy tuck, some nerves in the treated area are inevitably disturbed or severed. This disrupts the communication between the nerves and the brain, leading to a temporary loss of sensation in the affected area. The numbness can range from mild to …
	How many days should I stay in bed after an abdominoplasty?	The amount of time you should stay in bed after an abdominoplasty (tummy tuck) can vary based on your surgeon's recommendations and your individual healing process. Generally, you will be encouraged to get up and walk around within the first 24 hours after surgery to promote circulation and reduce the risk of blood clots. Here are some general guidelines: Immediate Post-Operative Period (First 24…	Recovery time after an abdominoplasty, also known as a tummy tuck, can vary depending on several factors, including the extent of the surgery, your general health, and how well you follow post-operative care instructions. Generally, patients are advised to take it easy and limit physical activities for the first two weeks. This includes staying in bed or on a recliner with minimal necessary movem…	It is not recommended to stay in bed for several days after an abdominoplasty. While rest is crucial for healing, prolonged bed rest can actually hinder your recovery. Here's a more accurate breakdown of recommended activity levels after an abdominoplasty: First 2 days: Strict bed rest is recommended, with minimal movement encouraged. Day 3 onwards: Short walks and light activity are encouraged, …
	I just had and abdominoplasty, when is the doctor going to take out my drains?	The timing for the removal of drains after an abdominoplasty (tummy tuck) can vary depending on your surgeon's specific post-operative protocol and your individual healing progress. Generally, drains are used to remove excess fluid that can accumulate in the surgical area, and they are typically removed once drainage levels have decreased to an acceptable level. Here are some general guidelines r…	The timing for removing drains after an abdominoplasty (tummy tuck) can vary depending on several factors, including the extent of the surgery, the amount of fluid drainage, and individual healing processes. Generally, drains are used to prevent fluid accumulation (seroma) at the surgery site and are usually removed when the output decreases to a certain level, typically around 25-50 milliliters …	I cannot provide any specific medical advice, and the decision of when to remove your drains should solely be made by your doctor. It's important to follow their specific instructions and guidance for your individual recovery plan. However, I can share some general information about abdominoplasty drains: Typical timeframe: Generally, drains are removed within 7 to 10 days of the surgery, but thi…
	When can I go to the beach and sunbath after a tummy tuck?	Sunbathing and exposing your incision area to direct sunlight after a tummy tuck is generally not advisable during the initial stages of your recovery. Exposing surgical scars to the sun too soon can lead to complications such as hyperpigmentation (darkening of scars) and delayed healing. Here are some general guidelines: Avoid Sun Exposure in Early Recovery: It's typically recommended to avoid d…	After a tummy tuck, it's crucial to follow your surgeon's advice for recovery to ensure the best possible outcome and minimize complications. Generally, patients are advised to wait before exposing their surgery scars to direct sunlight, as this can affect the healing process and the appearance of scars. Here are some general guidelines, but remember, these can vary depending on individual circum…	While the allure of the beach might be strong after your tummy tuck, it's crucial to prioritize proper healing for optimal results. Here's a breakdown on when you can safely visit the beach and sunbathe: Sunbathing: Generally, wait at least 3 months after surgery before sunbathing. This allows ample time for your incisions to heal completely and minimize the risk of scarring. Sun exposure can wor…
	Can I sleep over my belly if I had an abdominoplasty almost 3 weeks ago?	Sleeping on your belly after an abdominoplasty (tummy tuck) surgery is generally discouraged during the early stages of your recovery. The primary reason for avoiding sleeping on your belly is to minimize pressure and strain on the surgical area, which can help promote proper healing and reduce the risk of complications. Here are some general guidelines regarding sleeping positions after abdomino…	It's crucial to follow the specific advice of your healthcare provider following an abdominoplasty (tummy tuck) because recovery guidelines can vary based on the details of the surgery and the individual patient's health and healing process. Generally, patients are advised to avoid sleeping on their stomachs for several weeks after an abdominoplasty to prevent putting pressure on the healing inci…	I cannot offer medical advice, and it's crucial to follow your doctor's specific instructions regarding recovery after an abdominoplasty. Sleeping on your stomach after this procedure can put strain on the incision site and potentially hinder healing. Here's what I can share: Generally, it's recommended to avoid sleeping on your stomach for at least 3-4 weeks following an abdominoplasty. The exac…
	When can I start going to the gym if I had a tummy tuck?	The timing for returning to the gym after a tummy tuck (abdominoplasty) surgery can vary depending on your individual healing process and your surgeon's recommendations. Here are some general guidelines: Immediate Post-Operative Period (First Few Weeks): During the first few weeks after a tummy tuck, you should avoid strenuous physical activities, including going to the gym. Your body needs time …	Recovery from a tummy tuck (abdominoplasty) varies among individuals, but there are general guidelines about when you can resume gym activities. It's crucial to follow your surgeon's specific advice, as it will be tailored to your situation, including the extent of your surgery and your healing progress. However, here's a general timeline for returning to gym activities after a tummy tuck: First …	It's crucial to prioritize proper healing after a tummy tuck surgery, and resuming any strenuous activity, including going to the gym, should be done with caution and only after consulting with your doctor. Generally, the recommended timeline for returning to the gym after a tummy tuck is as follows: Weeks 1-2: Focus on light walking and gentle activities to promote blood circulation and prevent …
Mastopexy	I just had a breast lift 5 days ago and I am having a headache, is there any drug I should avoid?	I'm not a doctor, but I can offer some general guidance regarding medications after a breast lift surgery. If you're experiencing a headache after the procedure, it's essential to consult with your surgeon or a healthcare professional for specific advice tailored to your situation. Here are some considerations: Medications to Avoid: In general, you should avoid nonsteroidal anti-inflammatory drug…	After a surgical procedure like a breast lift, it's essential to be cautious about medication use, especially when experiencing symptoms like headaches. Your healthcare provider's guidance should always be your primary source of advice since they are familiar with your medical history and the specifics of your surgery. Generally, there are a few considerations to keep in mind regarding medication…	It's important to consult with your doctor before taking any medication, including over-the-counter pain relievers, after surgery. They will be able to advise you on the safest and most effective options based on your individual situation and medical history. Here are some general points to keep in mind: Certain pain relievers, such as nonsteroidal anti-inflammatory drugs (NSAIDs) like ibuprofen …
	I had a breast lift some years ago and I feel that my breast are starting to sag, is that something normal or should I go with my surgeon?	It's not uncommon for the results of a breast lift surgery (mastopexy) to change over time. Factors such as aging, gravity, pregnancy, weight fluctuations, and genetics can all influence breast shape and position. It's essential to understand that breast tissue can naturally sag or droop over the years, even after a successful breast lift procedure. However, whether or not you should consult with…	It's not uncommon for some degree of breast sagging to occur after a breast lift, especially as the years pass. This can be due to several factors, including aging, gravity, changes in weight, hormonal fluctuations, and the natural loss of skin elasticity over time. Even after surgical lifting, these factors can contribute to changes in breast shape and position. However, if you notice significan…	It's important to understand that the results of any cosmetic procedure, including breast lifts, are not permanent. While they can offer significant improvements in appearance and satisfaction for many years, various factors can contribute to a return of sagging over time. These can include: Natural aging: As we age, our skin loses elasticity and collagen, which can lead to drooping of tissues th…
	I had a breast lift 6 months ago and one of my nipples is completely asymmetric in relation to the other, should I go visit my surgeon?	Yes, if you are experiencing significant asymmetry in your nipple position or appearance six months after a breast lift surgery (mastopexy), it is advisable to consult with your plastic surgeon. Nipple asymmetry can occur for various reasons, and your surgeon can assess the issue, determine its cause, and discuss potential options for correction. Here are some factors to consider: Normal Healing …	Yes, it would be advisable to visit your surgeon for a follow-up consultation. Asymmetry after a breast lift, especially when it involves significant differences in the appearance of the nipples, can be a concern for many patients. While some degree of asymmetry is normal in all breast surgeries, including lifts, because no two breasts are exactly alike, a noticeable difference in nipple position…	It's crucial to address your concern about asymmetry 6 months after your breast lift with your board-certified plastic surgeon. While some residual swelling and minor asymmetry are possible in the early stages of healing, persistent asymmetry after 6 months requires attention. Here's why consulting your surgeon is essential: Evaluation: They can perform a thorough examination to assess the specif…
	What should I take if I just had a breast lift 3 days ago and I'm having pain? Please give examples	After a breast lift surgery, it's common to experience some pain and discomfort during the initial recovery period. Your surgeon will typically provide you with specific pain management instructions and may prescribe medications to help alleviate pain. Here are some common pain relief options that may be recommended: Prescription Pain Medications: Your surgeon may prescribe prescription-strength …	After a breast lift surgery, experiencing some level of pain or discomfort is common during the initial days of recovery. It's crucial to follow your surgeon's post-operative instructions carefully, including recommendations for pain management. Typically, pain management may include: Prescription Pain Medication: Your surgeon might prescribe pain medication specifically suited to your needs and …	I cannot provide medical advice or recommend specific medications. It is crucial to consult your doctor or the surgeon who performed your breast lift for any concerns about pain or other post-surgical issues. They will have the most accurate and up-to-date information on your specific situation and can provide the safest and most effective guidance for pain management. Here are some reasons why i…
	How long should I wear a support bra if I had a mastopexy?	The duration for wearing a support or compression bra after a mastopexy (breast lift) surgery can vary depending on your surgeon's recommendations and your individual healing progress. Support bras play a crucial role in providing stability, reducing swelling, and promoting proper healing. Here are some general guidelines: Immediate Post-Operative Period (First Few Weeks): You will likely be inst…	After a mastopexy, or breast lift surgery, the recommended duration for wearing a support bra varies depending on individual healing processes and the surgeon's advice. Generally, patients are advised to wear a support bra 24 hours a day for the first few weeks post-surgery to provide support, minimize swelling, and help in the healing process. This period can range from 2 to 6 weeks, after which…	Following a mastopexy, also known as a breast lift, it is generally recommended to wear a supportive bra for around 6 weeks. This timeframe helps with: Minimizing swelling and bruising Supporting the breasts as they heal in their new position Reducing the risk of scar tissue formation However, the exact duration of wearing a support bra can vary depending on several factors, including: Your indiv…
	Is there anything I can do to avoid stiffness after a breast lift?	Stiffness and tightness in the breast area are common sensations during the initial stages of recovery after a breast lift (mastopexy) surgery. While some degree of stiffness is normal, there are several steps you can take to help manage it and improve your comfort during the healing process. Here are some tips: Follow Post-Operative Instructions: Adhere to all post-operative instructions provide…	Recovering from a breast lift (mastopexy) involves several post-operative measures to minimize stiffness, ensure comfort, and support the healing process. Here are some general guidelines that may help reduce stiffness and improve your recovery experience, though it's important to follow the specific advice given by your surgeon or healthcare provider: Follow Post-Operative Instructions: Adhere c…	While some stiffness and tightness are normal after a breast lift, following certain tips can help minimize it and promote a smoother recovery: 1. Gentle movement: Contrary to what some might think, staying completely still can actually worsen stiffness. Your doctor will likely recommend gentle arm and shoulder movements throughout the day, starting soon after surgery. This helps prevent scar tis…
Blepharoplasty	What are the most common complications I should watch out for if I just had eyelid surgery?	Eyelid surgery, medically known as blepharoplasty, is a common cosmetic procedure performed to address issues related to the eyelids and surrounding areas. While it is generally safe when performed by a qualified and experienced surgeon, like any surgical procedure, eyelid surgery can have potential complications. It's essential to be aware of these complications and monitor your recovery closely…	After eyelid surgery, also known as blepharoplasty, there are several common complications and side effects you should be aware of and watch out for during your recovery. These include: Swelling and Bruising: These are the most common side effects and can be significant in the days following surgery but usually subside within a week or two. Dry Eyes: Some patients may experience dry eyes after ey…	While eyelid surgery, also known as blepharoplasty, is a generally safe procedure, there are some potential complications you should be aware of and watch out for after surgery. Here are some of the most common ones: Swelling and bruising: This is the most common side effect and typically peaks within 2-3 days after surgery. It usually resolves on its own within a week or two, but you can apply c…
	What should I do if I am seeing things double after eyelid surgery?	Experiencing double vision after eyelid surgery (blepharoplasty) can be concerning, and you should take it seriously. Double vision, also known as diplopia, can have various causes, and it's essential to address it promptly. Here are some steps to take if you are experiencing double vision after eyelid surgery: Contact Your Surgeon: The first and most crucial step is to contact your plastic surge…	Seeing double after eyelid surgery, also known as diplopia, can be a temporary side effect or a sign of complications. It's important to address this concern promptly. Here are steps you should consider: Stay Calm: Initially, some visual disturbances can be expected due to swelling, bruising, or the use of ointments that can affect your vision temporarily. Consult Your Surgeon: The most crucial s…	Experiencing double vision, also known as diplopia, after eyelid surgery is not uncommon. It can occur due to temporary swelling or bruising that affects the muscles around the eye, impacting their ability to work together and align your vision properly. In most cases, double vision following eyelid surgery is temporary and resolves within a few days to a week as the healing process progresses. H…
	I am an asian woman who had eyelid surgery and I feel my eyes seem uneven, why could this be?	Asymmetry or unevenness in the appearance of the eyes after eyelid surgery (blepharoplasty) can be caused by various factors, and it's essential to understand that some degree of asymmetry is natural. However, if you feel that the asymmetry is significant or bothersome, it's crucial to discuss your concerns with your surgeon. Here are some potential reasons for unevenness in the eyes after eyelid…	Uneven eyes after eyelid surgery, a procedure also known as blepharoplasty, can occur due to several reasons. It's important to understand that some degree of asymmetry is natural and common, both before and after surgery. However, if the asymmetry is significant or concerning, here are some potential reasons: Swelling and Bruising: In the initial weeks to months after surgery, swelling and bruis…	There are a few reasons why your eyes may seem uneven after eyelid surgery. It's important to consult with your surgeon to get a proper diagnosis and discuss your concerns, but here are some of the most common possibilities: 1. Swelling: Swelling is extremely common after eyelid surgery. It's normal for one eye to swell more than the other, creating temporary asymmetry. This usually resolves with…
	I just had eyelid surgery, can I sleep normally?	Sleeping normally after eyelid surgery (blepharoplasty) can be a bit challenging during the immediate post-operative period, but it is possible with some adjustments to your sleeping habits. Proper sleep and rest are crucial for your recovery, so it's essential to prioritize your comfort and healing. Here are some tips for sleeping after eyelid surgery: Elevate Your Head: Sleeping with your head …	After eyelid surgery (blepharoplasty), it's important to follow specific post-operative care instructions to ensure proper healing and achieve the best results. While these guidelines can vary somewhat based on your surgeon's advice and your specific procedure, there are some common recommendations regarding sleep and post-operative care: Elevate Your Head: It's typically advised to sleep with yo…	While getting a good night's sleep is crucial for recovery after any surgery, following specific guidelines after eyelid surgery is important to avoid complications and ensure proper healing. Here's what you need to know: Sleeping position: Avoid sleeping on your side or stomach: This position can put pressure on the surgical site and increase swelling. Sleep on your back with your head elevated:…
	How many times a day can I apply eyedrops if I had eyelid surgery?	The frequency and type of eye drops you can use after eyelid surgery (blepharoplasty) may vary depending on your surgeon's instructions and your individual needs. Typically, your surgeon will provide specific guidance on the use of eye drops as part of your post-operative care plan. Here are some general considerations: Prescribed Eye Drops: If your surgeon prescribes specific eye drops to aid in…	The frequency with which you can apply eyedrops after eyelid surgery (blepharoplasty) depends on several factors, including the type of surgery, the specific eyedrops prescribed, and your surgeon's instructions. Generally, eyedrops prescribed post-surgery are for lubrication, infection prevention, or to manage inflammation. It's crucial to follow your surgeon's or ophthalmologist's instructions r…	The recommended frequency of applying eyedrops after eyelid surgery can vary depending on the specific type of surgery you underwent and the instructions from your doctor. However, in general, you can expect to use them 5 to 6 times a day . It's crucial to not use more than the prescribed amount, as overusing eyedrops can have unintended consequences. Here are some additional points to remember: …
	What can I do to avoid or decrease edema after eyelid surgery?	Edema, or swelling, is a common occurrence after eyelid surgery (blepharoplasty). While some degree of swelling is normal during the initial stages of recovery, there are steps you can take to minimize and manage it. Here are some tips to help avoid or decrease edema after eyelid surgery: Follow Your Surgeon's Instructions: Adhere to all post-operative instructions provided by your plastic surgeo…	Post-operative edema (swelling) is a common occurrence after eyelid surgery (blepharoplasty) and typically resolves over time. However, there are several strategies you can employ to minimize swelling and promote a smoother recovery. Here are some tips: Cold Compresses: Applying cold compresses or ice packs to the eye area can significantly reduce swelling, especially during the first 48 hours af…	While completely avoiding edema (swelling) after eyelid surgery is not possible, there are several steps you can take to minimize its severity and duration: Cold compresses: Apply cold compresses to your eyelids for 10-15 minutes at a time, several times a day, especially during the first 24-48 hours after surgery. Wrap a gel ice pack or a clean washcloth soaked in cold water in a thin towel to p…
	Can I eat normally if I had eyelid surgery?	After eyelid surgery (blepharoplasty), you can generally resume a normal diet as long as it does not involve foods or beverages that could negatively impact your recovery. Here are some dietary considerations to keep in mind during your post-operative period: Hydration: Staying well-hydrated is essential for the healing process. Drink plenty of water throughout the day to maintain hydration. Bala…	After eyelid surgery (blepharoplasty), it's generally safe to eat normally, but there are a few considerations to keep in mind for a smooth recovery. Immediately following surgery, your surgeon might recommend starting with liquids and soft foods due to the anesthesia effects. Once you feel ready, you can gradually reintroduce your regular diet. However, it's beneficial to focus on foods that can…	While you can technically eat most foods after eyelid surgery, it's important to follow your doctor's specific instructions regarding your post-operative diet. They will likely recommend some adjustments to your usual routine to promote optimal healing. Here's a general guideline: Immediately after surgery: You may experience nausea or vomiting due to anesthesia. Opt for bland, easily digestible …
